# Supplementary material for: Non-Vitamin K Antagonist Oral Anticoagulants versus Low Molecular Weight Heparin for Cancer-Related Venous Thromboembolic Events: Individual Patient Data Meta-Analysis
Source: Cancers (Basel). 2023 Dec 18;15(24):5887. doi: 10.3390/cancers15245887 (PMC10741613; doi:10.3390/cancers15245887)
Supplement: Supplementary file 1 [file cancers-15-05887-s001.zip]

Archive with 1 entries (1 files):
- cancers-2718476-supplementary.pdf
